# Supplementary material for: Omalizumab: An Optimal Choice for Patients with Severe Allergic Asthma
Source: J Pers Med. 2022 Jan 26;12(2):165. doi: 10.3390/jpm12020165 (PMC8878072; doi:10.3390/jpm12020165)
Supplement: Supplementary file 1 [file jpm-12-00165-s001.zip]

Archive with 1 entries (1 files):
- jpm-1442573-supplementary.pdf
